# Supplementary material for: The role and impact of the IL-6 mediated JAK2-STAT1/3 signaling pathway in the pathogenesis of gout
Source: Front Pharmacol. 2025 Mar 18;16:1480844. doi: 10.3389/fphar.2025.1480844 (PMC11959054; doi:10.3389/fphar.2025.1480844)
Supplement: Supplementary file 1 [file Table1.xls]

## Sheet: 临床资料和数据
疾病	姓名	年龄	UA	Urea	Crea	ALT	AST	ALB	GLOB	TG	TC	HDLC	LDLC	VLDL	apoA1	apoB100	CysC	Glu	eGFR	ESR	CRP	WBC	GR	MO	LY	RBC	HGB	HCT	MCV	MCHC	PLT	MPV	PCT	PDW	IL-6（ pg/ml）
AG1		49	445	6.57	87.6	28	28	39	33.8	1.84	4.13	1.03	2.29	0.81	0.85	0.84	0.73	6.14	111	47	36.58	8.52	4.74	0.55	1.26	5.04	151	0.464	92.1	325	230	11.7	0.27	15.2	41.8829
AG2		34	429	2.84	70.4	18	23	46.9	35.1	1.6	5.97	1.45	2.65	0.87	1.35	0.82	0.89	6	100.5	17	76.46	6.82	4.36	0.52	2.34	4.36	122	0.393	90.2	311	354	11.5	0.407	16.6	66.9501
AG3		54	844.1	4.59	85	53	109	47.5	31.9	1.46	3.67	0.9	2.15	0.62	0.96	0.76	0.92	6.41	100.8	18	39.9	5.65	5.22	0.57	1.56	5.52	164	0.504	91.4	324	155	13.3	0.206	16.6	84.6427
AG4		26	391	5.47	71.9	47	30	46.5	31.2	2.41	4.29	1.05	2.52	0.72	1.19	0.85	1.2	4.53	109.3	15	12.76	10.36	5.38	0.62	1.99	5.73	161	0.508	88.7	318	229	11.5	0.263	16.6	22.4369
AG5		30	583	4.16	74.8	16	22	45.6	32.6	1.36	5.02	1.57	2.61	0.84	1.37	0.83	0.99	4.99	94.3	21	14.33	7.52	5.58	0.32	1.58	4.86	142	0.439	90.04	323	229	12.4	0.282	116.8	25.9123
AG6		46	561.7	8.68	71.7	13	17	46.5	33.8	2.04	4.47	1.3	2.35	0.82	1.24	0.84	0.72	5.94	97.2	14	53.19	10.3	5.64	0.49	2.36	5.35	160	0.504	94.1	318	320	11	0.353	16.2	84.0431
AG7		20	361.6	6.07	91.8	43	23	49.4	35.9	2.39	4.71	1.35	2.5	0.86	1.22	0.71	0.93	5.77	97.8	39	41.54	9.61	5.78	0.69	2.1	4.67	137	0.419	89.7	327	280	13.4	0.37	19.7	51.4843
AG8		40	655.6	9.66	149	36	22	41.5	35.6	0.93	4.03	1.31	1.89	0.83	1.24	0.75	1.12	5.35	85.8	14	47.22	7.89	5.05	0.55	1.76	6.05	184	0.556	91.9	331	128	12.4	0.194	17.5	21.4903
AG9		48	552	4.09	72	15	26	43.4	37.9	1.51	4.12	1.6	1.55	0.97	1.91	0.5	1.16	5.72	74.9	18	11.5	9.79	5.19	0.78	1.7	4.48	126	0.399	89.2	315	180	12.3	0.222	17.1	19.5474
AG10		34	787.7	3.34	108	57	46	52.4	36.8	2.77	5.09	0.94	3.24	0.91	1.24	1.07	1	5.3	80.9	16	24.72	6.59	3.47	0.6	2.24	4.86	145	0.449	92.3	322	206	13.1	0.271	16.8	40.9769
AG11		27	210.3	8.35	69.3	24	18	45.5	36.6	1.44	3.56	1.56	1.36	0.64	1.63	0.41	0.9	5.05	88.1	16	33.12	9.66	5.71	0.55	2.31	4.4	133	0.408	92.7	327	198	12	0.237	17.4	29.2344
AG12		43	621	5.17	75	54	43	44.8	32.3	2.09	3.95	1.23	1.81	0.91	1.27	0.72	1.04	5.43	90.9	20	25.01	7.54	5.52	0.63	2.12	5.05	154	0.477	94.4	323	220	13.4	0.295	16.9	13.0068
AG13		50	533.8	3.9	82.5	39	22	39.9	31.4	1.83	4.01	1.08	2.16	0.77	1.06	0.71	1.21	5.24	117.8	16	27.59	5.56	5.87	0.68	1.94	4.9	153	0.475	96.8	322	280	10.3	0.287	16.2	30.0278
AG14		39	558.9	3.55	74.2	19	15	46.9	32.9	1.57	5.33	1.03	3.21	1.09	1.06	1.24	0.8	5.44	94.5	17	29.95	8.45	5.26	0.41	2.69	5.08	143	0.456	89.6	313	256	11.8	0.303	16.6	85.2196
AG15		42	550.7	3.5	84.9	19	21	46	33.2	1.96	4.59	0.9	2.55	1.14	1.03	0.98	0.68	6.1	93.8	14	18.18	13.8	4.44	0.63	3.91	4.65	141	0.438	94.2	322	338	10.4	0.353	16.5	68.6224
AG16		51	661.1	7.15	100.6	8	19	30.5	25.8	1.8	2.95	0.54	1.59	0.82	0.73	0.74	1.14	6.57	78.6	24	64.81	8.84	5.4	0.49	2.87	4.87	124	0.404	82.8	307	368	8.9	0.326	15.9	82.9658
AG17		28	730.4	4.86	93.4	71	38	50.4	34.3	2.86	5.86	1.1	3.24	1.52	1	1.07	1.13	5.3	106.8	11	18.31	8.87	5.32	0.45	1.52	5.3	148	0.471	89	314	271	10.08	0.293	16.6	25.9348
AG18		57	531.9	7.76	103.3	26	20	43.8	32.6	1.71	4.64	1.36	2.56	0.72	1.16	0.87	1.44	5.41	101.5	23	8.39	7.67	5.47	0.67	2.33	4.84	138	0.44	91	314	453	9.9	0.45	16.2	78.4852
AG19		46	425.1	2.8	71.6	73	86	47.6	35.2	2.46	5.62	1.65	2.79	1.18	1.3	0.88	0.82	6.97	103.5	36	36.5	11.16	5.53	0.42	2.57	5.06	147	0.45	89	327	280	9.2	0.259	16.1	25.9889
AG20		36	637.9	4.72	67.4	23.1	32.9	46.7	31.9	2.71	4.62	1.24	2.61	0.77	1.44	0.87	0.64	5.29	91.8	45	11.99	10.11	5.7	0.39	1.51	4.17	130	0.38	91.1	342	203	14.3	0.29	20.3	17.4784
AG21		55	626.4	2.96	79.3	29	28	46.5	34.8	2.31	6.35	1.17	3.5	0.68	1.25	1.27	0.93	6.54	91.6	15	16.64	8.1	3.74	0.63	2.48	5.56	181	0.545	98	333	192	10.8	0.206	16.9	47.7204
AG22		42	626.9	4.37	91.3	40	33	39.6	32.5	2.92	5.35	1.17	2.9	1.28	1.25	1.05	1.06	5.32	80.1	18	16.83	7.15	4.48	0.49	2.03	5.38	152	0.495	92	307	193	13.5	0.259	16.8	39.9491
AG23		55	490.9	3.75	85.3	40	32	41.9	39.7	1.76	5.07	1.1	2.72	1.25	1.06	0.95	1.12	5.39	82.1	18	12.73	7.38	5.26	0.42	0.68	4.08	103	0.352	86.2	292	280	8.8	0.247	15.3	69.7989
AG24		22	256.2	10.13	95.1	13	14	42.8	32.7	3.75	4.67	1	2.52	1.15	0.87	0.88	1.83	6.53	91.8	19	48.67	8.69	5.92	0.44	2	4.52	148	0.499	99.2	330	261	10.3	0.268	16.6	35.2026
AG25		26	598.1	4.92	94	18	15	47	32.8	2.4	4.77	0.85	1.07	0.91	1.08	1.05	1.15	5.59	79.2	12	13.89	4.44	3.07	0.27	1.96	5.37	161	0.486	90.6	330	137	15	0.205	18.6	20.733
AG26		35	593.5	3.34	87.4	86	38	45.6	31.6	1.88	5.66	0.95	3.14	1.57	1.12	1.03	0.9	4.93	89.5	16	28.71	9.87	5.57	0.62	2.29	5.31	160	0.475	89.5	337	171	12.8	0.22	17.2	35.8201
AG27		38	485.3	4.05	76.3	32	24	44.6	32.2	1.79	5.35	1.21	3.07	1.07	1.19	1.14	1.08	4.95	96.3	11	9.44	8.31	5.38	0.54	1.31	4.61	151	0.451	97.8	335	193	12.9	0.25	20	20.7104
AG28		41	599.1	6.73	85.3	62	35	42.6	27.8	1.13	3.8	1.25	1.84	0.71	1.03	0.68	1.47	4.66	88.6	24	8.05	6.44	3.67	0.37	2.29	4.95	139	0.444	89.8	314	248	10.1	0.252	15.9	61.6761
AG29		33	405.5	4.4	78	31	25	50.9	29.2	2.64	3.71	0.67	2.28	0.76	0.95	0.77	0.86	4.95	92.3	31	13.41	10.1	5.98	0.62	2.36	5.54	155	0.472	85.2	329	285	11.2	0.321	16.2	58.2277
AG30		46	588.9	7.24	88.2	29	36	45.8	32.3	1.48	5.37	1.25	3.5	0.62	1.2	1.03	0.93	5.4	73.5	8	36.11	9.73	5.82	0.58	2.1	4.84	155	0.476	98.2	326	247	11.4	0.281	16.6	30.1179
AG31		26	816.1	7.3	100.5	57	26	45.1	32.5	4.51	6.41	0.97	3.87	1.57	0.99	1.3	1.32	4.49	99.7	21	21.79	9.19	6.98	0.22	1.84	4.66	146	0.439	94.2	334	283	10.6	0.299	16.4	27.6522
AG32		50	417.7	3.29	81.3	12	21	43.9	34.7	1.03	4.21	1.21	2.31	0.69	0.93	0.8	1.01	5.64	97.2	12	48.79	10.86	4.44	0.76	2.57	5.61	175	0.528	94.1	331	203	11.2	0.228	16.7	50.0373
AG33		55	537.6	2.6	77.4	36	21	49.8	34.7	2.04	4.18	1.08	2.42	0.68	0.91	0.71	1.1	5.5	90.5	21	40.29	9.39	6.23	0.55	2.13	4.3	127	0.394	91.6	323	101	13.5	0.136	16.3	78.066
AG34		52	517.7	5.06	92.9	11	27	45.3	33.6	0.55	4.08	1.53	2.06	0.49	1.18	0.62	1.21	5.07	94.6	15	15.52	9.2	4.71	0.35	4	6.14	133	0.42	68.3	316	369	9.7	0.357	16	41.9731
AG35		50	489.4	4.47	84.4	52	30	46.9	31.3	1.65	5.37	1.25	3.18	0.94	1.11	1.02	0.71	5.68	76.6	41	38.23	10.11	5.88	0.78	2.34	4.97	153	0.46	92.6	333	111	14.5	0.16	23.3	34.0486
AG36		44	464.9	13.74	101.8	12	16	33.7	33.4	1.05	4.3	1.04	2.67	0.59	1.05	0.88	1.18	6.88	106	7	37.63	6.41	6.2	0.59	2.17	5.33	150	0.462	86.6	325	245	12.3	0.301	16.5	70.5156
AG37		32	670.6	4.61	90.3	40	28	44.9	36.1	2.43	6.16	0.88	3.86	1.42	0.93	1.06	1.02	5.53	71.7	22	14.32	9.59	5.68	0.44	2.33	4.82	161	0.465	96.5	346	151	14.1	0.231	16.9	60.7971
AG38		25	630.9	2.68	92	51	43	42.8	35.7	2.38	4.45	0.93	2.49	1.03	1.15	0.91	1.11	5.55	57.3	17	20.99	8.71	5.57	0.53	2.47	4.82	153	0.456	94.6	335	334	9.5	0.317	16.1	25.9619
AG39		45	681.3	4.84	91.6	32	25	45.5	38.2	0.93	5.07	1.23	2.91	0.93	1.01	1.07	0.92	5.88	87.2	9	32.79	9.32	5.1	0.44	0.81	3.1	101	0.306	98.5	330	223	10.1	0.226	15.9	59.0707
AG40		40	575.2	6.13	63.9	20	16	38.9	38.5	3.22	5.68	1.4	3.01	1.27	1.2	0.97	1.14	5.6	85.8	25	51.41	10.5	5.58	0.71	2.07	5.01	148	0.445	88.9	332	188	14.5	0.271	16.4	58.1196
AG41		31	549.3	4.54	74	29	19	41.4	31.2	1.07	4.05	1.01	2.27	0.77	0.82	0.79	0.85	5.4	88.4	17	62.88	8.29	4.23	0.62	2.25	5.1	160	0.459	89.8	349	289	10	0.29	17	36.6811
AG42		26	201.9	4.4	70	19	16	71.3	35.1	1.86	4.54	1.28	2.71	0.55	1.22	0.77	1.04	5.91	99.4	21	49.8	11.57	5.64	0.79	1.84	5.44	141	0.44	81	320	249	12	0.3	16.2	73.1526
AG43		32	292.8	12.4	102.3	32	30	37.2	33.3	1.66	2.33	0.67	1.18	0.48	0.6	0.47	1.18	3.92	25.6	23	27.87	8.99	6.06	0.55	2.16	4.85	150	0.448	92.5	335	335	9.7	0.324	16.2	26.7056
AG44		45	565.6	5.77	86.2	41	19	33.7	35	1.41	2.85	0.64	1.71	0.5	0.92	0.57	1.17	6.96	80.5	23	22.83	11.15	6.59	0.39	2.18	5.81	176	0.53	91.2	332	181	12.4	0.22	17.3	46.6971
AG45		44	385.3	2.75	83.9	33	27	43.2	33.1	1.33	5.06	1.08	3.53	0.45	1.08	0.95	0.8	6.37	84.7	7	56.06	6.62	5.33	0.43	0.83	4.12	124	0.401	97.3	309	107	12.9	0.137	16.8	35.6714
AG46		51	586.2	2.71	70.1	33	27	45.8	32.8	1.99	4.59	1.47	2.33	0.79	1.16	0.84	0.77	5.05	105.6	15	14.44	9.86	4.97	0.66	0.99	4.67	143	0.444	95.1	322	250	11.2	0.28	12.7	23.8658
AG47		28	410	4.03	74.5	42	37	45.8	31.4	5.05	6.61	1.32	3.51	0.78	1.11	1.01	0.83	5.34	105.5	6	32.13	9.06	6.17	0.63	2.01	4.52	145	0.441	97.6	329	143	14.9	0.21	24.7	65.8547
AG48		23	290.5	5.06	68.3	87	34	41.8	32.2	1.49	3.61	1.07	1.88	0.66	0.89	0.68	1.05	4.92	104.1	14	46.54	11.7	5.04	0.54	2.22	5.12	150	0.455	88.8	330	271	13.1	0.355	16.5	37.0237
AG49		55	496.1	5.97	91.3	37	27	37.6	32.2	2	4.61	0.75	2.64	1.22	0.73	0.89	1.26	4.74	80.9	16	20.4	6.16	5.24	0.5	2.24	4.16	130	0.403	96.7	323	290	9.4	0.272	16.2	32.9487
AG50		44	470.6	3.16	57.4	20	24	43.5	38	1.43	4.13	1.15	2.21	0.77	1.03	0.84	0.91	6.2	123.1	17	17.09	10.83	5.45	0.51	2.53	4.98	158	0.468	94.1	336	199	11.5	0.229	17	39.9041
AG51		34	534.6	5.53	84.7	35	23	44.6	33.6	2.07	4.46	1.32	2.19	0.95	1.27	0.67	1.13	6.61	81.2	33	28.39	10.79	5.18	0.54	0.89	3.56	102	0.32	89.9	321	191	13.2	0.252	16.4	44.5605
AG52		56	617	7.93	88.2	14	19	38.8	33.9	1.15	3.89	1.02	2.11	0.76	0.93	0.77	1.2	5.99	92.2	11	26.62	5.96	6.37	0.57	1.8	4.99	155	0.455	91.2	341	178	14.5	0.26	22.2	54.5765
AG53		33	355.7	4.62	79.7	9	17	28.6	33.8	0.84	2.72	0.79	1.4	0.53	0.67	0.59	1.24	4.67	82.8	15	58	6.49	5.36	0.52	2.04	5.08	156	0.485	95.5	321	100	15.1	0.151	16.6	60.7475
AG54		35	602.4	2.76	98.8	12	16	50.5	32.4	1.07	3.75	1.14	1.96	0.65	0.94	0.62	0.98	5.2	83	7	37.3	9.97	4.59	0.59	3.23	4.91	153	0.469	95.5	325	114	14.4	0.164	16.8	23.2257
AG55		36	607	9.5	104.6	19	21	44	31	1.6	5.73	1.62	2.93	1.18	1.25	0.99	1.46	6.21	89.8	8	65.37	6.02	3.39	0.64	1.43	5.83	167	0.516	88.5	324	337	11.6	0.39	14.9	64.4483
IG1		54	352.5	3.68	74.2	34	27	46.7	34.3	2.68	5.55	1.34	2.98	1.23	1.18	0.68	1.02	8.27	98.5	16	8.14	7.37	4.99	0.35	1.71	5.21	155	0.475	91.1	327	276	9.6	0.264	15.9	5.28068
IG2		32	318.8	3.46	115.3	16	21	45.6	29.9	2.14	4.02	1.21	1.91	0.9	1.22	0.72	1.78	5.95	98.8	14	2.1	4.51	2.11	0.24	1.85	5.58	161	0.51	91.4	315	235	10.7	0.251	16.4	5.80808
IG3		43	581.1	4.09	82.4	44	35	47.8	30.5	2.98	5.19	0.92	3.34	0.93	1.13	1.05	1.06	5.66	84.4	19	2.91	5.47	5.75	0.29	2.21	4.89	145	0.442	90.3	328	233	11.9	0.276	16.8	13.1781
IG4		22	404.9	5.41	97.5	42	20	49.6	29.2	4.46	5.73	0.78	3.34	1.61	1.02	0.47	1.05	5.17	66.8	6	3.45	7.4	3.05	0.59	3.65	5.6	169	0.515	91.9	329	288	10.8	0.311	16.7	9.58551
IG5		42	521.6	3.73	89.5	34	25	47	31.3	1.43	4.36	1.02	2.93	0.41	1.43	0.91	1.69	6.03	84.8	12	0.79	4.34	5.22	0.24	1.79	5.73	167	0.504	87.9	331	176	12	0.21	16.3	15.8241
IG6		34	578	4.38	85.6	36	28	43.8	32.7	1.6	2.83	0.69	1.8	0.34	0.82	0.51	0.98	6.11	88.3	9	4.07	7.69	3.95	0.54	2.32	5.38	161	0.48	89.2	335	288	12.3	0.35	16.1	9.44126
IG7		46	345.9	4.11	91.7	68	31	49.6	31.1	2.32	4.64	0.68	2.67	1.29	0.86	1.01	1.9	5.14	84.1	12	4.25	5.42	3.85	0.27	1.24	4.59	150	0.46	100.2	326	129	13.4	0.17	19.2	8.09798
IG8		49	463.6	5.15	128	22	21	40.8	34.6	2.8	5.07	0.79	2.91	1.37	0.94	1.12	0.98	5.64	90.4	7	1.14	7.34	4.33	0.4	2.13	5	147	0.446	89.3	331	304	10.1	0.305	16.5	6.75469
IG9		33	215.2	4.42	106.6	32	29	48.1	32.7	4.57	4.82	1.17	2.81	0.84	1.12	1.11	1.38	7.1	61.2	6	1.46	4.82	2.62	0.36	1.69	5.54	173	0.527	95.1	328	173	12.1	0.21	17.1	6.02445
IG10		49	374.1	5.53	87.2	10	16	48.4	31.2	1.85	3.37	0.97	1.89	0.51	0.93	0.65	1.27	5.14	96.8	2	6.04	5.35	3.32	0.38	1.54	5.77	181	0.539	93.4	336	151	12.1	0.18	18	5.33027
IG11		48	480.6	4.01	74.6	64	49	45.1	30.2	1.6	5.19	1.12	3.16	0.91	1.1	1.12	1.03	5.63	99.7	5	0.5	4.66	5.06	0.3	1.21	5.17	162	0.499	96.5	326	185	11.1	0.205	17	7.12432
IG12		46	528.1	4.65	76.1	14	24	39.7	36.2	1.5	5.17	1.36	2.98	0.83	1.27	0.98	1.53	6.44	97.2	10	3.73	5.68	3.44	0.5	1.65	5	150	0.451	90.2	333	203	11.7	0.24	16.5	8.26476
IG13		34	584.8	7.65	110.9	31	23	45.5	35.8	2.23	4.05	0.69	2.47	0.89	0.88	0.94	1.23	5.47	88.3	12	2.87	5.24	2.96	0.31	1.67	5.04	155	0.454	89.9	342	235	12.5	0.292	16.5	16.0585
IG14		33	653	4.83	58.6	56	41	42.5	33.2	1.25	7.08	1.35	3.94	0.79	1.36	1.37	1.03	5.88	113.3	5	0.62	7.01	3.04	0.5	3.12	5.45	174	0.493	90.5	353	170	12.5	0.21	15.7	7.30012
IG15		50	505.6	4.16	85.3	36	27	46.3	36.9	3.44	4.8	0.78	2.86	1.16	1	0.94	1.85	5.18	84.9	14	0.53	6.98	4.37	0.54	1.87	4.04	136	0.395	97.8	343	106	16.1	0.17	16.2	5.9388
IG16		52	419.7	6.37	83.8	26	25	45.9	36.4	1.54	6.54	1.56	3.56	1.42	1.43	1.22	0.8	6.36	82.5	5	1.48	7.14	4.28	0.45	2.04	4.16	137	0.394	94.7	348	131	15.3	0.2	24.4	8.2873
IG17		41	314.9	5.31	74	21	21	43	32.1	1.63	6.41	1.45	3.45	1.51	1.23	1.18	1.75	6.46	94.9	4	0.49	8.08	4.89	0.56	2.31	5.11	152	0.461	90.2	329	223	11.9	0.265	16.4	14.4493
IG18		54	578	5.49	77.7	23	25	48	30.1	2.67	4.74	0.9	2.63	1.21	1.06	0.89	1.78	5.61	102.9	13	6.02	6.5	3.82	0.4	1.96	5.14	163	0.469	91.1	349	252	10.8	0.272	16.5	4.83443
IG19		62	565.7	3.8	85	20	22	51.6	26.9	2.94	4.88	1.08	2.49	1.31	1.39	0.93	0.88	5.56	77.4	4	2.64	6.53	3.92	0.33	2.12	5.38	165	0.472	87.7	351	161	11.7	0.189	16.7	5.36182
IG20		32	437.8	3.69	81	63	31	43.6	37	2.41	4.27	0.99	2.42	0.86	1.2	0.82	0.94	5.3	89.2	8	0.92	5.55	3.26	0.48	1.65	5.12	159	0.471	91.9	339	136	14.1	0.192	16.9	8.20165
IG21		35	454	2.95	90.9	57	34	47.9	38.1	1.92	5.85	1.04	3.25	1.56	1.01	1.07	1	5.5	88.9	7	8.65	7.22	4.51	0.51	1.9	5.02	159	0.455	90.5	349	230	11.2	0.258	16.5	8.13854
IG22		38	201.9	4.4	90	19	16	71.3	43.1	1.86	4.54	1.28	2.71	0.55	1.22	0.77	1.04	5.91	99.4	6	4.98	5.89	3.08	0.24	2.49	5.55	163	0.491	88.5	332	221	11.2	0.248	16.9	3.93289
IG23		39	501.3	5.5	93	29	18	46.9	30.5	1.87	3.78	1.57	1.73	0.48	1.11	0.69	0.87	5.46	99.7	11	8.43	6.51	3.98	0.37	1.88	5.06	157	0.462	91.3	340	112	14.2	0.16	22.7	4.12672
IG24		25	539.7	5	83	30	35	49.1	27.8	1.8	4.75	1.37	3.16	0.22	1.17	0.84	0.79	5.7	90.6	8	0.32	6.47	3.25	0.36	2.7	4.92	148	0.444	90.3	333	196	9.1	0.18	15.9	9.36012
IG25		39	541.6	5.48	82.6	47	32	48.1	30.8	1.72	3.82	1.32	1.88	0.62	1.09	0.77	0.82	5.21	101.1	11	0.58	4.91	3.02	0.28	1.54	4.49	135	0.41	91.3	331	165	10.5	0.173	16.5	15.9729
IG26		67	485.2	4.62	78.6	50	25	46.7	37.4	1.55	4.86	1.55	2.59	1.12	1.01	1.02	1.1	5.73	93.4	10	4.35	7.16	3.6	0.52	2.71	4.43	139	0.416	93.9	334	189	13.1	0.25	18.8	6.79526
IG27		35	346.7	3.73	91.5	16	17	43.9	30	1.34	4.28	1.24	2.19	0.85	1.1	0.79	0.9	5.25	83.2	14	0.62	6.4	3.65	0.34	2.07	4.9	146	0.455	92.8	321	170	13.3	0.226	16.8	11.1271
IG28		32	544.4	4.73	88.3	99	54	47.3	31.6	2.73	4.92	0.78	2.72	1.42	0.91	0.95	0.89	5.34	87.9	9	1.29	6.93	4.14	0.44	2.2	5.18	156	0.487	94	320	162	11.3	0.183	16.5	5.1725
IG29		29	554.6	4.72	110.7	15	19	38.4	35.8	1.02	5.02	1.23	2.84	0.85	1.11	0.96	1.12	5.27	81.2	11	0.73	7.98	5	0.52	2.33	5.64	168	0.508	90.1	331	227	10.9	248	16.5	16.7256
IG30		39	633.7	5.57	126	79	47	46.3	32.6	1.6	3.46	0.99	1.48	0.99	1.33	0.59	1.23	5.28	55.9	13	0.35	6.47	3.52	0.42	2.45	5	155	0.455	91	340	189	12.6	0.239	17.1	6.74568
IG31		40	471.2	5.84	88.7	78	43	44.3	36.3	1.81	5.3	1.57	2.71	1.02	1.41	0.96	1.54	6.1	76.7	14	2.02	6.5	5.9	0.5	2.86	5.68	179	0.525	92.4	341	188	11.5	0.22	14.5	6.88091
IG32		22	626.5	5.52	77.6	36	43	46.4	29.1	1.56	4.74	1.47	2.51	0.76	1.44	0.9	0.94	6.45	90.9	9	0.93	6.04	2.95	0.3	2.74	4.53	150	0.43	95	349	246	8.6	0.212	16.1	11.5328
IG33		29	549.2	4.17	76.4	25	26	42.3	33.4	1.68	4.75	1.36	2.44	0.95	1.25	0.89	1.24	5.37	93.2	11	1.18	5.47	3.56	0.31	1.49	5.98	202	0.633	105.8	320	132	0.19	14.4	16.6	10.2797
IG34		35	518.5	5.76	82.2	20	17	44	28.6	1.74	5.05	1.2	2.79	1.06	1.09	1.09	1.18	6.52	96.1	14	3.1	4.03	2.06	0.25	1.67	4.5	140	0.431	95.8	325	166	11.9	0.2	15.8	6.76371
IG35		38	468.7	5.67	79.8	65	40	47.8	24.7	2.88	3.69	0.67	2.05	0.97	0.98	0.71	1.04	5.54	97.5	15	2.4	7.8	5.64	0.49	1.29	4.59	141	0.437	95	324	170	14.4	0.244	16.5	16.4191
IG36		44	403.4	2.56	73.2	69.5	37.5	49.6	33.8	1.98	5.82	1.13	3.51	1.18	1.13	1.2	1.58	5.14	102.9	8	2.11	6.56	3.9	0.4	2.05	4.95	157	0.482	97.4	325	332	10.5	0.347	16.5	7.00261
IG37		46	422.8	4.38	74.9	29.7	36.2	48	31.9	1.63	3.11	1.36	1.5	0.25	1.26	0.48	1.71	5.22	85.2	3	2.29	6.66	3.97	0.41	2.1	5.01	158	0.462	92.1	342	258	9.9	0.256	16.1	7.80948
IG38		48	407	4.05	67.5	18.5	25	50.6	31.4	1.75	3.56	1.55	1.81	0.2	1.31	0.53	1.74	5.58	96.9	4	2.58	7.66	4.69	0.44	2.16	4.43	138	0.424	95.7	325	289	10.2	0.29	10.7	5.98388
IG39		35	496.1	4.28	85.2	22	27	47.5	32.9	1.64	6.21	1.47	3.59	1.15	1.54	1.46	0.92	5.13	79.1	18	1.17	7.24	5.13	0.27	1.72	5.52	165	0.51	92.3	323	261	0.251	9.6	16.3	6.06953
IG40		55	387.5	4.4	75.4	83.44	47.6	52.7	28.2	3.07	3.72	0.82	2.21	0.69	1.15	0.71	0.66	5.41	88.6	12	2.36	5.09	2.46	0.38	2.2	4.97	135	0.448	90.1	302	161	14.5	0.234	16.9	8.34139
IG41		57	447.1	3.43	81.1	30.8	45.4	50.1	22.6	2.73	5.85	0.79	3.83	1.23	1.12	0.78	0.96	6.4	80.1	4	3.04	9.51	7.04	0.55	1.74	5.89	176	0.517	87.8	340	173	10.7	0.18	12.5	7.57058
IG42		32	627.2	5	105	43	34	50.7	28.8	2.06	5.32	1.42	3.05	0.85	1.42	1.14	0.95	5.22	87.5	6	2.02	5.67	3.49	0.43	1.57	6.19	174	0.56	90.6	310	214	9.6	0.205	16.4	5.03276
IG43		31	581.5	6.31	80.7	77	39.9	57.2	29.8	1.4	4.85	1.3	3.05	0.5	1.35	0.96	0.8	5.25	73.1	14	3.19	9.7	6.27	0.78	2.44	4.95	159	0.47	94.9	339	294	10.9	0.32	16.9	6.92147
IG44		26	401.6	4.54	77.8	27	28	46.7	32.5	1.38	5.93	1.18	3.39	1.36	1.25	1.12	0.82	5.08	94.8	2	3.52	9.44	5.85	0.69	2.48	4.52	145	0.435	96.1	334	189	11.5	0.217	16.5	7.76892
IG45		44	544.7	3.33	74.3	21.8	21.1	54	24.2	3.06	5.02	1.14	3.27	0.61	1.15	0.95	0.85	5.66	96.9	5	2.91	5.04	5.9	0.33	1.65	4.8	151	0.444	92.5	340	234	9	0.211	15.8	5.38887
IG46		32	359.9	3.59	89.1	48	30	45.2	27.2	1.51	4.94	1.29	2.51	1.14	1.26	0.93	0.95	5.42	87.5	14	5.23	9.13	5.74	0.57	2.58	5.43	161	0.473	87.2	341	200	11.4	0.228	17.1	6.98909
IG47		30	614.8	7.05	95.3	23	76	42.7	36.3	1.32	4.76	1.77	2.29	0.7	1.66	0.77	1.33	5.77	74.4	12	4.76	6.58	3.27	0.49	2.58	5.2	157	0.457	87.9	344	139	13.2	0.18	19.7	16.6085
IG48		46	453.1	3.27	84.1	50	39	48.5	43.3	2.77	3.73	0.86	1.91	0.96	0.96	0.78	1.18	5.6	92.9	10	5.09	7.23	3.85	0.49	2.75	4.85	143	0.449	92.7	319	196	12.7	0.248	17	8.76511
IG49		47	314.9	9.87	84.7	22	20	43.5	25.4	2.71	5.4	1.15	2.48	0.77	1.56	0.96	1.73	5.67	77	10	4.43	7.01	3.7	0.46	2.77	5	147	0.462	92.4	327	166	13.2	0.24	16.7	15.4004
IG50		42	541.6	5.48	82.6	47	32	48.1	30.8	1.72	3.82	1.32	1.88	0.62	1.09	0.77	0.82	5.21	101.1	16	0.58	4.02	2.03	0.29	1.62	4.97	163	0.483	97.2	337	175	9.5	0.17	10.8	6.11009
IG51		41	511.4	5.32	76.6	22	30	46.1	36	2.29	9.9	1.5	2.68	2.72	1.45	1.19	1.81	5.47	97.2	11	1.45	8.44	5.45	0.49	2.32	5.59	167	0.508	90.9	330	330	9.3	0.306	16	7.96725
IG52		37	346.7	3.73	91.5	16	17	43.9	30	1.34	4.28	1.24	2.19	0.85	1.1	0.79	0.9	5.25	83.2	11	1.62	7.78	4.59	0.39	2.54	5.65	119	0.387	68.5	307	289	12.1	0.35	17.5	6.94852
IG53		40	530.7	4.54	76.6	16	19	45.7	33.2	2.97	4.55	1.25	2.44	0.86	1.08	0.92	0.83	5.37	99.2	13	1.83	5.89	3.65	0.27	1.77	5.81	127	0.394	67.8	322	289	10.5	0.303	16.3	5.68187
IG54		36	544.4	4.73	88.3	99	54	47.3	31.6	3.73	4.92	0.78	2.72	1.42	0.91	0.95	0.89	5.34	87.9	6	1.29	5.07	3.27	0.35	1.41	4.16	135	0.399	96.1	338	100	12.6	0.127	17	9.13023
IG55		56	576.9	12.71	117.7	17	23	41.3	28.3	2.06	6.38	1.89	3.15	1.34	1.64	1.08	1.93	5.98	38.2	14	6.29	5.6	3.46	0.29	1.73	5.02	157	0.483	96.2	325	162	12.4	0.201	16.4	10.2662
IG56		42	434.6	4.41	91.4	35	27	48.1	31.5	2.15	5.8	1.19	3.27	1.34	1.07	1.13	1.05	5.99	78.9	4	7.79	6.11	3.89	0.33	1.76	5.17	166	0.483	93.4	344	299	9.5	0.283	16.3	8.96345
HC1		25	358.3	3.9	95	27.9	37.9	47.9	28.5	0.91	4.92	1.13	2.89	0.71	1.29	0.87	0.81	3.51	81.3	4	0.11	7.04	3.81	0.38	1.93	5.68	173	0.518	91.1	30.5	335	11.8	0.256	16.1	5.45198
HC2		55	358.4	4	84	18.1	9.5	46.2	27.1	1.7	4.44	1.2	2.65	0.83	1.16	0.68	0.73	4.56	86.92	4	0.21	5.36	2.92	0.29	1.9	4.69	148	0.447	95.4	31.5	330	9.9	0.274	16.2	4.06361
HC3		29	288.4	3.9	68.7	19.7	16.2	46.2	25.3	0.88	4.13	1.43	2.77	0.76	1.56	0.99	0.85	4.59	110.5	7	0.25	8.38	3.97	0.51	1.74	5.15	147	0.444	86.1	28.4	330	13.6	0.277	16.3	6.14616
HC4		33	356.2	5.54	78.3	19.9	19.6	49.1	24.8	1.49	4.54	0.82	2.961	0.76	1.66	0.69	0.69	5.1	108.5	3	0.34	7.07	4.01	0.42	2.54	5.27	162	0.479	90.9	30.7	338	10.6	0.212	15.9	7.04318
HC5		28	340.7	4	79	23.9	45.4	47.2	24.3	0.99	3.85	1.01	2.08	0.76	1.37	0.66	1.08	5.35	105.43	6	0.25	6.49	4.31	0.29	1.8	4.94	148	0.462	93.4	29.9	320	11.2	0.254	17.1	5.35731
HC6		32	337.8	6	87	18.2	15.4	50.1	28.8	0.68	4.59	2.34	2.17	0.59	1.16	0.55	0.75	4.97	92.74	7	0.01	4.96	3.23	0.29	1.38	5.27	150	0.468	88.8	28.4	320	13.1	0.231	16.1	4.41521
HC7		67	347.1	5.4	89	17	16.4	46.7	29.5	0.88	4.96	1.43	2.77	0.76	1.26	0.75	0.72	3.78	80.92	3	0.43	5.77	2.85	0.18	2.6	4.75	154	0.453	95.5	32.4	339	10.1	0.22	16.3	6.75018
HC8		45	386.2	3.7	85	15.5	20.4	46.4	31.2	1.38	4.53	0.8	2.84	0.8	1.26	0.93	0.61	4.58	86.59	4	0.61	8.5	5.13	0.58	2.37	5.56	177	0.544	97.7	31.7	325	9.2	0.249	15.9	7.79596
HC9		36	297.6	4.2	63	16.6	8	46.2	24.7	0.75	3.91	1	2.16	0.75	1.16	0.68	0.7	6	94.99	2	0.55	5.47	3.48	0.25	1.69	4.72	143	0.438	92.8	30.4	328	9.2	0.206	15.7	5.7044
HC10		63	262.6	5.6	85	16.3	15.1	48.5	31.8	2.06	4.28	1	2.25	0.73	1.56	0.99	0.84	3.9	90.04	7	0.23	6.18	3.89	0.46	1.72	5.09	151	0.465	91.3	29.7	325	12.4	0.211	16.6	4.28994
HC11		32	375.9	5	81	15.3	8.7	45.5	30.1	0.64	4.75	1.38	2.5	0.71	1.66	0.89	0.88	4.12	99.91	2	0.21	6.19	3.79	0.37	1.9	5.21	1441	0.445	85.3	27.1	318	9.8	0.206	15.9	7.89964
HC12		32	322.3	4.3	76	19.4	21.5	46.6	29.4	1.08	3.68	1.2	2.44	0.74	1.37	0.86	0.66	4.38	105.93	4	0.72	7.47	5.19	0.39	1.75	5.27	158	0.488	92.8	30	324	12.3	0.18	16.4	7.01614
HC13		35	391.4	4.1	85	20.4	12.4	46.7	27.9	1.28	4.72	1.13	2.72	0.68	1.16	0.55	0.67	4.68	95.26	3	1.13	6.84	4.05	0.36	2.09	5.67	152	0.47	82.9	26.7	323	11.6	0.298	16.4	5.80357
HC14		47	334.5	4.6	72	33.4	22.8	44	32.7	1.45	3.63	1.31	3.25	0.67	1.26	0.75	0.92	5.1	111.18	7	0.67	7.38	4.32	0.25	2.26	4.67	147	0.441	94.5	31.4	333	9.6	0.265	16	4.00501
HC15		41	344.7	4.67	65.7	18	9	52	30.2	1.14	4.4	1.42	2.41	0.57	1.26	0.63	0.82	5.7	96.77	3	0.53	5.51	3.2	0.23	1.79	4.93	147	0.448	90.9	29.9	329	13.3	0.203	16.7	4.71272
HC16		63	395.2	4.8	98	26.2	38.4	43.9	31.6	1.9	3.31	0.84	1.55	0.63	1.6	0.75	0.72	5.67	77.31	2	0.28	3.9	1.74	0.25	1.83	4.58	154	0.456	99.5	33.5	337	11.1	0.173	16.4	5.8216
HC17		24	395.5	5.1	82	22.7	19.4	45.2	28.7	1.25	3.68	1.2	1.74	0.75	1.6	0.68	0.53	3.69	99.29	7	0.23	6.59	3.78	0.44	1.96	5.69	168	0.508	89.3	29.5	331	10.3	0.217	16.3	3.97346
HC18		26	353.2	4.9	92	22.3	37.7	47	29.9	1.71	3.38	1.1	3.13	0.65	1.6	0.68	0.99	4.97	82.7	6	0.38	5.77	3.01	0.31	2.14	5.33	157	0.475	89.2	29.5	331	12	0.283	16.7	5.43394
HC19		36	392.4	4.2	88	20.1	13.4	45.8	26.3	0.72	4.82	1.51	2.63	0.69	1.6	0.75	0.97	4.88	79.19	2	0.44	4.24	2.16	0.22	1.7	4.15	129	0.388	93.5	31.1	332	10.2	0.181	16.6	4.24843
HC20		21	240.3	5.55	48.7	23.1	17.7	45.7	29.6	0.82	3.86	1.2	2.088	0.57	1.66	0.89	0.72	3.65	124.8	4	0.48	6.2	3.26	0.49	2.28	4.38	133	0.414	94.4	30.4	322	11.8	0.239	16.2	12.0287
HC21		32	365.5	5.2	85	24	24.6	46.4	26.1	0.69	4.52	1.49	2.35	0.69	1.37	0.86	0.85	4.71	89.5	7	0.28	4.7	3	0.26	1.34	4.91	155	0.477	97.2	31.5	324	10.3	0.21	16.3	4.63609
HC22		53	382.8	5.58	79.7	22.6	35	49.7	27.2	1.55	4.81	1.11	2.862	0.64	1.36	0.71	0.81	4.29	93.8	3	0.3	6.95	4.16	0.39	2.24	5.57	165	0.511	91.9	29.6	322	10.5	0.254	16.1	4.83443
HC23		46	367.8	4.29	80.9	18.6	21.5	45.9	30.8	1.34	4.74	1.2	2.997	0.54	1.36	0.61	0.78	4.55	94.19	8	0.67	5.47	2.86	0.29	2.2	4.99	151	0.463	92.7	30.1	325	9.1	0.226	15.8	4.02304
HC24		24	402.7	6.16	60.9	24	24	52	27.2	1.31	4.87	1.27	3.06	0.54	1.16	0.68	0.75	5.1	135.81	4	1.11	6.25	3.81	0.35	1.67	4.97	154	0.476	95.6	31.1	325	10.5	0.205	16.2	5.10489
HC25		30	379.4	5.4	75	14.8	21.9	44.1	31.2	0.82	4.07	0.84	2.46	0.77	1.56	0.49	0.73	5.34	102.21	2	3.87	7.16	5.09	0.34	1.63	5.23	151	0.468	89.4	28.8	322	11.3	0.195	16.5	2.96825
HC26		23	361.5	4.6	85	16	13.4	45.6	28.7	1.77	4.75	1.13	2.52	0.6	1.66	0.89	0.94	5.87	88.5	2	0.3	6.01	2.93	0.35	2.59	4.75	139	0.434	91.4	29.4	321	12.7	0.216	16.6	5.71793
HC27		42	369.7	5.1	59	15.1	12.2	46.9	35.6	0.68	2.99	1.43	1.03	0.53	1.37	0.86	1.08	5.24	103.5	2	0.48	7.08	3.95	0.37	2.61	4.46	139	0.421	94.4	31.1	330	10.2	0.268	15.9	5.60974
HC28		56	311.6	3.8	75	15.9	11.6	44.7	26.4	0.71	4.42	1.9	1.81	0.71	1.16	0.55	1.01	4.31	103.4	6	0.01	5.29	3.25	0.45	1.48	5.04	150	0.474	94.2	29.9	317	10.4	0.167	16	4.67666
HC29		56	373.5	6.33	74.2	35	46	52.6	25.2	1.72	4.5	1.23	2.83	0.44	1.26	0.75	1	4.01	107.38	2	0.74	6.36	3.36	0.32	1.51	5.65	156	0.491	86.9	27.6	318	15.3	0.191	16.6	5.64581
HC30		50	336.7	2.9	71	20.5	31	45.2	26.3	1.4	4.05	0.92	2.27	0.56	1.26	0.83	0.92	3.55	112.99	8	3.01	6.69	3.16	0.5	1.99	5.31	158	0.493	93	29.9	321	11	0.243	15.9	1.99009
HC31		64	403.3	5.4	96	15.4	12.6	45	27.2	1.78	4.67	1.23	2.39	1.65	1.26	0.73	0.84	3.3	71.62	2	0.2	6.5	4.06	0.29	1.88	4.58	143	0.427	93.1	31.1	334	11.4	0.247	16.5	4.53692
HC32		45	249.2	6.7	77	15.4	14.7	45.9	32.9	0.7	4.64	1.51	2.4	0.73	1.6	0.68	0.72	4.67	105.11	2	0.2	3.99	2.22	0.23	1.44	5.4	162	0.49	90.7	30	331	11	0.198	16.7	1.19674
HC33		40	354.9	3.41	71.4	22	22	49.5	30.7	1.27	4.34	0.95	2.808	0.58	1.16	0.55	0.82	4.57	107.58	8	0.2	5.66	3.08	0.38	2.12	4.97	141	0.432	86.9	28.4	327	12.6	0.268	16.7	2.03066
HC34		32	289.3	3	81	18.7	16.2	43	32.4	1.03	4.72	1.1	2.85	0.57	1.26	0.75	0.72	5.69	88.6	6	0.33	6.4	3.66	0.34	2.21	5.2	158	0.479	92.1	30.4	330	11.3	0.212	16.5	1.96755
HC35		21	422.3	3.8	89	23.9	30.3	44.5	36.4	1.49	5.49	1.36	3.07	0.66	1.16	0.68	0.53	6.1	78.8	7	0.78	7.19	5.07	0.32	1.67	4.94	146	0.452	91.3	29.5	323	9.9	0.174	16.3	1.21477
HC36		26	395.2	3.7	88	16.5	10.3	43.6	33.6	1.67	2.93	0.7	1.34	0.59	1.56	0.99	0.99	5.41	88.2	3	1.43	5.96	3.81	0.29	1.82	4.03	128	0.392	97.2	31.6	325	11.4	0.167	16.6	1.7647
HC37		35	265.7	4.8	53	11.3	9	46.7	29.8	0.5	4.92	1.12	2.43	0.57	1.66	0.89	0.97	5.79	116.7	5	0.62	6.16	3.9	0.44	1.75	4.41	128	0.406	92	29	315	10.2	0.201	16.5	3.31083
HC38		44	303.8	4.9	56.6	28	34	44.1	38.4	0.67	3.52	1.03	2.33	0.16	1.16	0.68	0.72	5.91	105	2	0.42	6.95	3.63	0.49	1.76	4.76	131	0.401	84.1	27.5	327	8.5	0.287	15.6	1.65201
HC39		50	376.1	4.26	79.7	26	25	46.4	28.1	0.82	3.65	1.05	2.25	0.35	1.56	0.59	0.85	4.3	95	6	0.48	4.86	2.36	0.21	1.83	5.3	152	0.461	86.9	28.7	330	10.5	0.211	16.3	2.20646
HC40		42	345.6	5.23	78.2	25	25	49.9	26.5	0.92	5	1.51	2.8	0.69	1.66	0.69	0.92	3.98	94.9	5	0.2	7.64	5.37	0.39	1.74	5.21	157	0.476	91.3	30.1	330	13.5	0.23	16.7	3.04939
HC41		36	375.5	3.28	66.7	20	13	49.2	31.7	0.95	4.52	1.19	2.72	0.61	1.37	0.86	0.84	4.56	93.5	5	0.1	6.83	3.84	0.37	2.51	5.17	155	0.47	91	30	330	8.4	0.258	15.8	1.65201
HC42		58	400.8	3.96	77.1	30	49	48.3	28.9	1.37	4.42	1.18	2.7	0.54	1.16	0.55	0.72	3.78	88.3	3	0.7	5.47	2.77	0.39	2.25	5.39	159	0.468	86.8	29.5	340	10.8	0.219	16.3	1.7647
HC43		26	347.4	4.45	74.5	27	24	46.6	27.9	0.56	4.27	1.19	2.4	0.68	1.26	0.75	0.7	4.77	103.7	4	0.8	4.14	2.13	0.2	1.71	4.76	147	0.43	90.4	30.9	342	11	0.278	16.5	2.65722
HC44		54	404.6	5.85	72	23	43	53.3	26.4	0.96	4.7	1.13	3.07	0.5	1.26	0.73	0.88	4.68	99.7	5	0.6	5.01	2.87	0.22	1.83	5.39	154	0.449	83.2	28.5	342	13.2	0.183	16.5	1.59341
HC45		27	310.1	4.7	78	18	16	47.7	25.6	2.16	4.49	1.09	2.88	0.52	1.12	0.85	0.73	4.59	104.3	3	0.4	4.37	2.28	0.21	1.8	5.35	163	0.498	93	30.5	328	242	0.241	16.2	1.41311
HC46		31	316.1	5.2	85	17	15	44.5	29.7	0.99	3.71	1.06	2.39	0.26	1.01	0.67	0.94	4.67	105.3	6	0.2	5.06	3.08	0.3	1.57	4.73	143	0.44	93	30.1	324	158	0.242	16.8	2.65722
HC47		35	255.4	4.9	86	19	23	46.2	30.7	0.66	4.18	1.02	2.77	0.39	1.01	0.88	1.08	5.29	106.1	5	0.1	5.09	3.11	0.2	1.64	5.41	161	0.477	88.1	29.8	339	176	0.192	16.5	1.45818
HC48		34	379	6.6	78	17	22	48	31.7	1.8	4.7	1.14	2.79	0.77	1.21	0.71	1.01	5.62	87.3	4	0.2	6.25	3.93	0.2	1.89	5.17	154	0.475	91.9	29.8	325	162	0.263	17.3	2.59411
HC49		33	324.4	4.7	62	18	10	49.9	28.5	0.74	3.56	1.19	1.998	0.37	1.25	0.66	1	4.06	111.5	3	0.3	4.29	2.32	0.32	1.47	4.67	146	0.444	95.1	31.3	329	184	0.21	16.1	3.13053
HC50		44	348.1	4.5	80	24	26	45.5	27.7	0.77	4.51	1.88	1.83	0.8	1.42	0.6	0.92	5.4	147.7	8	1.8	6.55	3.9	0.24	2.13	5.35	161	0.491	91.8	30	327	200	0.174	16.9	2.03967
HC51		30	349.2	4.3	81	17	18	42.1	28.8	0.79	4.65	2	3	0.86	1.52	0.82	0.84	5	132.8	6	1.7	6.16	4.54	0.29	1.27	5.47	155	0.49	89.4	28.4	317	171	0.164	16.3	2.15236
HC52		48	326.5	4.2	75	15	9	45	25.6	1.78	4.323	0.9	2.58	1.03	0.87	0.8	0.72	4.86	114.4	2	2.1	4.64	2.8	0.25	1.33	5.12	158	0.479	93.7	30.9	330	262	0.2	15.8	2.08926
HC53		43	336.8	4.5	78	30	32	49.4	28.1	0.9	4.7	1.38	2.77	0.55	1.29	0.78	0.7	4.53	147.4	2	1.7	6.69	4.13	0.41	2.04	5.29	163	0.481	90.8	30.8	339	231	0.285	15.7	3.59482
HC54		34	345.1	4	95	23	32	45.6	28.9	0.64	4.67	1.49	2.78	0.4	1.2	0.7	0.84	5.3	96.72	4	1.6	7.36	4.14	0.54	2.41	5.01	153	0.465	92.8	30.5	329	216	0.21	16.6	5.68637
HC55		35	357.2	4.53	81.2	21	23	48.8	27.2	1.35	3.87	1.23	2.24	0.4	1.21	0.71	0.88	4.81	88.8	6	1.5	5.77	3.11	0.26	1.83	4.97	152	0.453	91.2	30.6	335	219	0.231	16.2	3.54523
HC56		41	384.2	6.5	78	17	17	48.4	31.5	0.86	4.09	1.16	2.65	0.28	1.14	0.84	0.66	4.11	87.7	3	1.4	6.52	3.87	0.42	2.14	4.97	143	0.446	89.9	28.8	321	186	0.251	16.2	2.16138
HC57		39	329.5	4.9	80	22	13	48.9	29.2	1.69	4.99	1.23	3.24	0.52	1.39	0.97	0.67	5.27	96.67	5	1.5	4.29	2.8	0.31	1.09	4.83	148	0.449	92.9	30.6	329	246	0.212	15.9	5.86217

## Sheet: 相关性
	GA
	相关性						相关性						相关性						相关性						相关性
				JAK2	血沉					JAK2	hsCRP					JAK2	WBC					JAK2	GR					JAK2	MO
	斯皮尔曼 Rho	JAK2	相关系数	1	0.157		斯皮尔曼 Rho	JAK2	相关系数	1	.425**		斯皮尔曼 Rho	JAK2	相关系数	1	.353**		斯皮尔曼 Rho	JAK2	相关系数	1	.357**		斯皮尔曼 Rho	JAK2	相关系数	1	.259**
			Sig.（双尾）	.	0.1				Sig.（双尾）	.	3e-06				Sig.（双尾）	.	0.0001				Sig.（双尾）	.	0.0001				Sig.（双尾）	.	0.006
			N	111	111				N	111	111				N	111	111				N	111	111				N	111	111
		血沉	相关系数	0.157	1			hsCRP	相关系数	.425**	1			WBC	相关系数	.353**	1			GR	相关系数	.357**	1			MO	相关系数	.259**	1
			Sig.（双尾）	0.1	.				Sig.（双尾）	0	.				Sig.（双尾）	0.0001	.				Sig.（双尾）	0.0001	.				Sig.（双尾）	0.006	.
			N	111	111				N	111	111				N	111	111				N	111	111				N	111	111
	* 在 0.05 级别（双尾），相关性显著。						** 在 0.01 级别（双尾），相关性显著。						** 在 0.01 级别（双尾），相关性显著。						** 在 0.01 级别（双尾），相关性显著。						** 在 0.01 级别（双尾），相关性显著。
			IL-6		JAK2						IL-6		JAK2						IL-6		JAK2
			r值	P值	r值	P值					r值	P值	r值	P值					r值	P值	r值	P值
		ESR	-0.21	0.029	0.16	0.1				ESR	-0.21	0.029	0.16	0.1				ESR	-0.21	0.029	0.16	0.1
		CRP	-0.22	0.019	0.43	<0.001				CRP	-0.22	0.019	0.43	<0.001				CRP	-0.22	0.019	0.43	<0.001
		WBC	-0.08	0.409	0.35	<0.001				WBC	-0.08	0.409	0.35	<0.001				WBC	-0.08	0.409	0.35	<0.001
		GR	-0.22	0.018	0.36	<0.001				GR	-0.22	0.018	0.36	<0.001				GR	-0.22	0.018	0.36	<0.001
		MO	-0.07	0.464	0.26	0.006				MO	-0.07	0.464	0.26	0.006				MO	-0.07	0.464	0.26	0.006
	相关性
				ESR	hsCRP	WBC	GR	LY	MO	IL6
	斯皮尔曼 Rho	ESR	相关系数	1	.488**	.403**	.409**	0.04	.197*	.544**
			Sig.（双尾）	.	0	0	0	0.679	0.038	0
			N	111	111	111	111	111	111	111
		hsCRP	相关系数	.488**	1	.526**	.482**	0.047	.517**	.762**
			Sig.（双尾）	0	.	0	0	0.623	0	0
			N	111	111	111	111	111	111	111
		WBC	相关系数	.403**	.526**	1	.604**	.325**	.604**	.476**
			Sig.（双尾）	0	0	.	0	0.001	0	0
			N	111	111	111	111	111	111	111
		GR	相关系数	.409**	.482**	.604**	1	0.05	.438**	.442**
			Sig.（双尾）	0	0	0	.	0.605	0	0
			N	111	111	111	111	111	111	111
		LY	相关系数	0.04	0.047	.325**	0.05	1	.259**	0.104
			Sig.（双尾）	0.679	0.623	0.001	0.605	.	0.006	0.276
			N	111	111	111	111	111	111	111
		MO	相关系数	.197*	.517**	.604**	.438**	.259**	1	.477**
			Sig.（双尾）	0.038	0	0	0	0.006	.	0
			N	111	111	111	111	111	111	111
		IL6	相关系数	.544**	.762**	.476**	.442**	0.104	.477**	1
			Sig.（双尾）	0	0	0	0	0.276	0	.
			N	111	111	111	111	111	111	111
	** 在 0.01 级别（双尾），相关性显著。
	* 在 0.05 级别（双尾），相关性显著。

## Sheet: 单因素和多因素的分析以及ROC曲线分析
方程中的变量
		B	标准误差	瓦尔德	自由度	显著性	Exp(B)	EXP(B) 的 95% 置信区间
								下限	上限
步骤 1a	年龄	0	0.015	0.001	1	0.981	1	0.97	1.03
	常量	-0.705	0.637	1.227	1	0.268	0.494
a 在步骤 1 输入的变量：年龄。
方程中的变量
		B	标准误差	瓦尔德	自由度	显著性	Exp(B)	EXP(B) 的 95% 置信区间
								下限	上限
步骤 1a	UA	0.008	0.002	26.531	1	2.5935e-07	1.008	1.005	1.012
	常量	-4.64	0.803	33.355	1	2.5935e-07	0.01
a 在步骤 1 输入的变量：UA。
方程中的变量
		B	标准误差	瓦尔德	自由度	显著性	Exp(B)	EXP(B) 的 95% 置信区间
								下限	上限
步骤 1a	Crea	0.013	0.012	1.238	1	0.266	1.014	0.99	1.038
	常量	-1.844	1.027	3.22	1	0.073	0.158
a 在步骤 1 输入的变量：Crea。
方程中的变量
		B	标准误差	瓦尔德	自由度	显著性	Exp(B)	EXP(B) 的 95% 置信区间
								下限	上限
步骤 1a	eGFR	-0.015	0.011	1.92	1	0.166	0.985	0.964	1.006
	常量	0.697	1.03	0.458	1	0.499	2.007
a 在步骤 1 输入的变量：eGFR。
方程中的变量
		B	标准误差	瓦尔德	自由度	显著性	Exp(B)	EXP(B) 的 95% 置信区间
								下限	上限
步骤 1a	CysC	0.511	0.548	0.871	1	0.351	1.668	0.57	4.882
	常量	-1.242	0.586	4.487	1	0.034	0.289
a 在步骤 1 输入的变量：CysC。
方程中的变量
		B	标准误差	瓦尔德	自由度	显著性	Exp(B)	EXP(B) 的 95% 置信区间
								下限	上限
步骤 1a	Glu	0.662	0.238	7.709	1	0.005	1.939	1.215	3.094
	常量	-4.29	1.309	10.736	1	0.001	0.014
a 在步骤 1 输入的变量：Glu。
方程中的变量
		B	标准误差	瓦尔德	自由度	显著性	Exp(B)	EXP(B) 的 95% 置信区间
								下限	上限
步骤 1a	GLOB	0.25	0.056	20.101	1	7e-06	1.284	1.151	1.432
	常量	-8.713	1.812	23.133	1	0	0
a 在步骤 1 输入的变量：GLOB。
方程中的变量
		B	标准误差	瓦尔德	自由度	显著性	Exp(B)	EXP(B) 的 95% 置信区间
								下限	上限
步骤 1a	ESR	0.358	0.056	41.537	1	1.1567e-10	1.431	1.283	1.596
	常量	-4.901	0.722	46.084	1	1.1567e-10	0.007
a 在步骤 1 输入的变量：ESR。
方程中的变量
		B	标准误差	瓦尔德	自由度	显著性	Exp(B)	EXP(B) 的 95% 置信区间
								下限	上限
步骤 1a	CRP	2.021	1.482	1.859	1	0.173	7.547	0.413	137.938
	常量	-17.308	12.415	1.943	1	0.163	0
a 在步骤 1 输入的变量：CRP。
方程中的变量
		B	标准误差	瓦尔德	自由度	显著性	Exp(B)	EXP(B) 的 95% 置信区间
								下限	上限
步骤 1a	WBC	1.01	0.157	41.391	1	1.246e-10	2.745	2.018	3.735
	常量	-8.172	1.193	46.947	1	1.246e-10	0
a 在步骤 1 输入的变量：WBC。
方程中的变量
		B	标准误差	瓦尔德	自由度	显著性	Exp(B)	EXP(B) 的 95% 置信区间
								下限	上限
步骤 1a	GR	1.509	0.234	41.599	1	1.1205e-10	4.521	2.858	7.151
	常量	-7.595	1.133	44.926	1	1.1205e-10	0.001
a 在步骤 1 输入的变量：GR。
方程中的变量
		B	标准误差	瓦尔德	自由度	显著性	Exp(B)	EXP(B) 的 95% 置信区间
								下限	上限
步骤 1a	MO	11.263	1.845	37.25	1	1.0389e-09	77888.6	2092.52	2.89921e+06
	常量	-5.838	0.892	42.835	1	1.0389e-09	0.003
a 在步骤 1 输入的变量：MO。
方程中的变量
		B	标准误差	瓦尔德	自由度	显著性	Exp(B)	EXP(B) 的 95% 置信区间
								下限	上限
步骤 1a	LY	0.317	0.32	0.984	1	0.321	1.373	0.734	2.569
	常量	-1.361	0.671	4.117	1	0.042	0.256
a 在步骤 1 输入的变量：LY。
方程中的变量
		B	标准误差	瓦尔德	自由度	显著性	Exp(B)	EXP(B) 的 95% 置信区间
								下限	上限
步骤 1a	TG	0.421	0.2	4.449	1	0.035	1.524	1.03	2.254
	常量	-1.47	0.398	13.626	1	0	0.23
a 在步骤 1 输入的变量：TG。
方程中的变量
		B	标准误差	瓦尔德	自由度	显著性	Exp(B)	EXP(B) 的 95% 置信区间
								下限	上限
步骤 1a	TC	-0.008	0.178	0.002	1	0.965	0.992	0.7	1.406
	常量	-0.684	0.836	0.67	1	0.413	0.504
a 在步骤 1 输入的变量：TC。
方程中的变量
		B	标准误差	瓦尔德	自由度	显著性	Exp(B)	EXP(B) 的 95% 置信区间
								下限	上限
步骤 1a	HDLC	-0.81	0.603	1.807	1	0.179	0.445	0.137	1.449
	常量	0.228	0.718	0.101	1	0.751	1.256
a 在步骤 1 输入的变量：HDLC。
方程中的变量
		B	标准误差	瓦尔德	自由度	显著性	Exp(B)	EXP(B) 的 95% 置信区间
								下限	上限
步骤 1a	LDLC	-0.306	0.287	1.139	1	0.286	0.737	0.42	1.292
	常量	0.06	0.745	0.007	1	0.936	1.062
a 在步骤 1 输入的变量：LDLC。
方程中的变量
		B	标准误差	瓦尔德	自由度	显著性	Exp(B)	EXP(B) 的 95% 置信区间
								下限	上限
步骤 1a	VLDL	0.645	0.471	1.873	1	0.171	1.906	0.757	4.803
	常量	-1.262	0.433	8.483	1	0.004	0.283
a 在步骤 1 输入的变量：VLDL。
方程中的变量
		B	标准误差	瓦尔德	自由度	显著性	Exp(B)	EXP(B) 的 95% 置信区间
								下限	上限
步骤 1a	apoA1	-3.756	0.911	17.01	1	3.7e-05	0.023	0.004	0.139
	常量	3.701	1.062	12.133	1	3.7e-05	40.469
a 在步骤 1 输入的变量：apoA1。
方程中的变量
		B	标准误差	瓦尔德	自由度	显著性	Exp(B)	EXP(B) 的 95% 置信区间
								下限	上限
步骤 1a	apoB100	0.713	0.853	0.698	1	0.404	2.04	0.383	10.866
	常量	-1.321	0.742	3.172	1	0.075	0.267
a 在步骤 1 输入的变量：apoB100。
方程中的变量
		B	标准误差	瓦尔德	自由度	显著性	Exp(B)	EXP(B) 的 95% 置信区间
								下限	上限
步骤 1a	IL-6	0.777	0.296	6.912	1	0.009	2.175	1.219	3.881
	常量	-13.664	5.033	7.37	1	0.007	0
a 在步骤 1 输入的变量：IL-6。
