# Supplementary material for: The role and impact of the IL-6 mediated JAK2-STAT1/3 signaling pathway in the pathogenesis of gout
Source: Front Pharmacol. 2025 Mar 18;16:1480844. doi: 10.3389/fphar.2025.1480844 (PMC11959054; doi:10.3389/fphar.2025.1480844)
Supplement: Supplementary file 2 [file DataSheet3.zip]

Archive with 4 entries (3 files):
- WT House HE  staining/WT 0h.jpg
- WT House HE  staining/WT MSU12h.jpg
- WT House HE  staining/WT MSU24h.jpg
- WT House HE  staining/
