# Supplementary material for: The role and impact of the IL-6 mediated JAK2-STAT1/3 signaling pathway in the pathogenesis of gout
Source: Front Pharmacol. 2025 Mar 18;16:1480844. doi: 10.3389/fphar.2025.1480844 (PMC11959054; doi:10.3389/fphar.2025.1480844)
Supplement: Supplementary file 3 [file DataSheet8.zip]

Archive with 75 entries (70 files):
- WB bands for each gene listed in the article/
- WB bands for each gene listed in the article/1、AGIGHC/
- WB bands for each gene listed in the article/1、AGIGHC/GAPDH-1.scn
- WB bands for each gene listed in the article/1、AGIGHC/GAPDH-1.tif
- WB bands for each gene listed in the article/1、AGIGHC/IL-1β-1.scn
- WB bands for each gene listed in the article/1、AGIGHC/IL-1β-1.tif
- WB bands for each gene listed in the article/1、AGIGHC/JAK2-1.scn
- WB bands for each gene listed in the article/1、AGIGHC/JAK2-1.tif
- WB bands for each gene listed in the article/1、AGIGHC/STAT1-1.scn
- WB bands for each gene listed in the article/1、AGIGHC/STAT1-1.tif
- WB bands for each gene listed in the article/1、AGIGHC/STAT3-1.scn
- WB bands for each gene listed in the article/1、AGIGHC/STAT3-1.tif
- WB bands for each gene listed in the article/1、AGIGHC/p-JAK2-1.scn
- WB bands for each gene listed in the article/1、AGIGHC/p-JAK2-1.tif
- WB bands for each gene listed in the article/1、AGIGHC/p-STAT1-1.scn
- WB bands for each gene listed in the article/1、AGIGHC/p-STAT1-1.tif
- WB bands for each gene listed in the article/1、AGIGHC/p-STAT3-1.scn
- WB bands for each gene listed in the article/1、AGIGHC/p-STAT3-1.tif
- WB bands for each gene listed in the article/2、2h WB bands in an in vitro inflammatory model of human blood gout/
- WB bands for each gene listed in the article/2、2h WB bands in an in vitro inflammatory model of human blood gout/GAPDH-1.scn
- WB bands for each gene listed in the article/2、2h WB bands in an in vitro inflammatory model of human blood gout/GAPDH-1.tif
- WB bands for each gene listed in the article/2、2h WB bands in an in vitro inflammatory model of human blood gout/IL-1β-1.scn
- WB bands for each gene listed in the article/2、2h WB bands in an in vitro inflammatory model of human blood gout/IL-1β-1.tif
- WB bands for each gene listed in the article/2、2h WB bands in an in vitro inflammatory model of human blood gout/IL6-1.scn
- WB bands for each gene listed in the article/2、2h WB bands in an in vitro inflammatory model of human blood gout/IL6-1.tif
- WB bands for each gene listed in the article/2、2h WB bands in an in vitro inflammatory model of human blood gout/JAK2-1.scn
- WB bands for each gene listed in the article/2、2h WB bands in an in vitro inflammatory model of human blood gout/JAK2-1.tif
- WB bands for each gene listed in the article/2、2h WB bands in an in vitro inflammatory model of human blood gout/STAT1-1.scn
- WB bands for each gene listed in the article/2、2h WB bands in an in vitro inflammatory model of human blood gout/STAT1-1.tif
- WB bands for each gene listed in the article/2、2h WB bands in an in vitro inflammatory model of human blood gout/STAT3-1.scn
- WB bands for each gene listed in the article/2、2h WB bands in an in vitro inflammatory model of human blood gout/STAT3-1.tif
- WB bands for each gene listed in the article/2、2h WB bands in an in vitro inflammatory model of human blood gout/p-JAK2-1.scn
- WB bands for each gene listed in the article/2、2h WB bands in an in vitro inflammatory model of human blood gout/p-JAK2-1.tif
- WB bands for each gene listed in the article/2、2h WB bands in an in vitro inflammatory model of human blood gout/p-STAT1-1.scn
- WB bands for each gene listed in the article/2、2h WB bands in an in vitro inflammatory model of human blood gout/p-STAT1-1.tif
- WB bands for each gene listed in the article/2、2h WB bands in an in vitro inflammatory model of human blood gout/p-STAT3-1.scn
- WB bands for each gene listed in the article/2、2h WB bands in an in vitro inflammatory model of human blood gout/p-STAT3-1.tif
- WB bands for each gene listed in the article/3、WB bands from THP-1 cell gout model/
- WB bands for each gene listed in the article/3、WB bands from THP-1 cell gout model/GAPDH-1-1.tif
- WB bands for each gene listed in the article/3、WB bands from THP-1 cell gout model/GAPDH-1.tif
- WB bands for each gene listed in the article/3、WB bands from THP-1 cell gout model/IL-1β-1.scn
- WB bands for each gene listed in the article/3、WB bands from THP-1 cell gout model/IL-1β-1.tif
- WB bands for each gene listed in the article/3、WB bands from THP-1 cell gout model/IL6-1-1.scn
- WB bands for each gene listed in the article/3、WB bands from THP-1 cell gout model/IL6-1-1.tif
- WB bands for each gene listed in the article/3、WB bands from THP-1 cell gout model/JAK2-1.scn
- WB bands for each gene listed in the article/3、WB bands from THP-1 cell gout model/JAK2-1.tif
- WB bands for each gene listed in the article/3、WB bands from THP-1 cell gout model/STAT1-1.scn
- WB bands for each gene listed in the article/3、WB bands from THP-1 cell gout model/STAT1-1.tif
- WB bands for each gene listed in the article/3、WB bands from THP-1 cell gout model/STAT3-1.scn
- WB bands for each gene listed in the article/3、WB bands from THP-1 cell gout model/STAT3-1.tif
- WB bands for each gene listed in the article/3、WB bands from THP-1 cell gout model/p-JAK2-1.scn
- WB bands for each gene listed in the article/3、WB bands from THP-1 cell gout model/p-JAK2-1.tif
- WB bands for each gene listed in the article/3、WB bands from THP-1 cell gout model/p-STAT1-1.scn
- WB bands for each gene listed in the article/3、WB bands from THP-1 cell gout model/p-STAT1-1.tif
- WB bands for each gene listed in the article/3、WB bands from THP-1 cell gout model/p-STAT3-1.scn
- WB bands for each gene listed in the article/3、WB bands from THP-1 cell gout model/p-STAT3-1.tif
- WB bands for each gene listed in the article/4、IL-6 knockout mouse and WT mouse WB strips/
- WB bands for each gene listed in the article/4、IL-6 knockout mouse and WT mouse WB strips/GAPDH-1.scn
- WB bands for each gene listed in the article/4、IL-6 knockout mouse and WT mouse WB strips/GAPDH-1.tif
- WB bands for each gene listed in the article/4、IL-6 knockout mouse and WT mouse WB strips/IL-1β-1.scn
- WB bands for each gene listed in the article/4、IL-6 knockout mouse and WT mouse WB strips/IL-1β-1.tif
- WB bands for each gene listed in the article/4、IL-6 knockout mouse and WT mouse WB strips/IL6-1.scn
- WB bands for each gene listed in the article/4、IL-6 knockout mouse and WT mouse WB strips/IL6-1.tif
- WB bands for each gene listed in the article/4、IL-6 knockout mouse and WT mouse WB strips/JAK2-1.scn
- WB bands for each gene listed in the article/4、IL-6 knockout mouse and WT mouse WB strips/JAK2-1.tif
- WB bands for each gene listed in the article/4、IL-6 knockout mouse and WT mouse WB strips/STAT1-1.scn
- WB bands for each gene listed in the article/4、IL-6 knockout mouse and WT mouse WB strips/STAT1-1.tif
- WB bands for each gene listed in the article/4、IL-6 knockout mouse and WT mouse WB strips/STAT3-1.scn
- WB bands for each gene listed in the article/4、IL-6 knockout mouse and WT mouse WB strips/STAT3-1.tif
- WB bands for each gene listed in the article/4、IL-6 knockout mouse and WT mouse WB strips/p-JAK2-1.scn
- WB bands for each gene listed in the article/4、IL-6 knockout mouse and WT mouse WB strips/p-JAK2-1.tif
- WB bands for each gene listed in the article/4、IL-6 knockout mouse and WT mouse WB strips/p-STAT1-1.scn
- WB bands for each gene listed in the article/4、IL-6 knockout mouse and WT mouse WB strips/p-STAT1-1.tif
- WB bands for each gene listed in the article/4、IL-6 knockout mouse and WT mouse WB strips/p-STAT3-1.scn
- WB bands for each gene listed in the article/4、IL-6 knockout mouse and WT mouse WB strips/p-STAT3-1.tif
