# Supplementary material for: The role and impact of the IL-6 mediated JAK2-STAT1/3 signaling pathway in the pathogenesis of gout
Source: Front Pharmacol. 2025 Mar 18;16:1480844. doi: 10.3389/fphar.2025.1480844 (PMC11959054; doi:10.3389/fphar.2025.1480844)
Supplement: Supplementary file 6 [file DataSheet1.zip]

Archive with 6 entries (6 files):
- IHC/IL6 KO  MSU12h pJAK2.jpg
- IHC/IL6 KO MSU12h pSTAT1.jpg
- IHC/IL6 KO MSU12h pSTAT3.jpg
- IHC/WT MSU12h pJAK2.jpg
- IHC/WT MSU12h pSTAT1.jpg
- IHC/WT MSU12h pSTAT3.jpg
