# Supplementary material for: The role and impact of the IL-6 mediated JAK2-STAT1/3 signaling pathway in the pathogenesis of gout
Source: Front Pharmacol. 2025 Mar 18;16:1480844. doi: 10.3389/fphar.2025.1480844 (PMC11959054; doi:10.3389/fphar.2025.1480844)
Supplement: Supplementary file 7 [file DataSheet6.zip]

Archive with 95 entries (94 files):
- 4、IL-6 knockout mouse and WT mouse WB strips/
- 4、IL-6 knockout mouse and WT mouse WB strips/GAPDH-1.scn
- 4、IL-6 knockout mouse and WT mouse WB strips/GAPDH-1.tif
- 4、IL-6 knockout mouse and WT mouse WB strips/GAPDH-2.scn
- 4、IL-6 knockout mouse and WT mouse WB strips/GAPDH-2.tif
- 4、IL-6 knockout mouse and WT mouse WB strips/GAPDH-3.scn
- 4、IL-6 knockout mouse and WT mouse WB strips/GAPDH-3.tif
- 4、IL-6 knockout mouse and WT mouse WB strips/GAPDH-4.scn
- 4、IL-6 knockout mouse and WT mouse WB strips/GAPDH-4.tif
- 4、IL-6 knockout mouse and WT mouse WB strips/GAPDH-5.scn
- 4、IL-6 knockout mouse and WT mouse WB strips/GAPDH-5.tif
- 4、IL-6 knockout mouse and WT mouse WB strips/IL-1β-1.scn
- 4、IL-6 knockout mouse and WT mouse WB strips/IL-1β-1.tif
- 4、IL-6 knockout mouse and WT mouse WB strips/IL-1β-2.scn
- 4、IL-6 knockout mouse and WT mouse WB strips/IL-1β-2.tif
- 4、IL-6 knockout mouse and WT mouse WB strips/IL-1β-3.scn
- 4、IL-6 knockout mouse and WT mouse WB strips/IL-1β-3.tif
- 4、IL-6 knockout mouse and WT mouse WB strips/IL-1β-4.scn
- 4、IL-6 knockout mouse and WT mouse WB strips/IL-1β-4.tif
- 4、IL-6 knockout mouse and WT mouse WB strips/IL-1β-5.scn
- 4、IL-6 knockout mouse and WT mouse WB strips/IL-1β-5.tif
- 4、IL-6 knockout mouse and WT mouse WB strips/IL6-1.scn
- 4、IL-6 knockout mouse and WT mouse WB strips/IL6-1.tif
- 4、IL-6 knockout mouse and WT mouse WB strips/IL6-2.scn
- 4、IL-6 knockout mouse and WT mouse WB strips/IL6-2.tif
- 4、IL-6 knockout mouse and WT mouse WB strips/IL6-3.scn
- 4、IL-6 knockout mouse and WT mouse WB strips/IL6-3.tif
- 4、IL-6 knockout mouse and WT mouse WB strips/IL6-4.scn
- 4、IL-6 knockout mouse and WT mouse WB strips/IL6-4.tif
- 4、IL-6 knockout mouse and WT mouse WB strips/IL6-5.scn
- 4、IL-6 knockout mouse and WT mouse WB strips/IL6-5.tif
- 4、IL-6 knockout mouse and WT mouse WB strips/JAK2-1.scn
- 4、IL-6 knockout mouse and WT mouse WB strips/JAK2-1.tif
- 4、IL-6 knockout mouse and WT mouse WB strips/JAK2-2.scn
- 4、IL-6 knockout mouse and WT mouse WB strips/JAK2-2.tif
- 4、IL-6 knockout mouse and WT mouse WB strips/JAK2-3.scn
- 4、IL-6 knockout mouse and WT mouse WB strips/JAK2-3.tif
- 4、IL-6 knockout mouse and WT mouse WB strips/JAK2-4.scn
- 4、IL-6 knockout mouse and WT mouse WB strips/JAK2-4.tif
- 4、IL-6 knockout mouse and WT mouse WB strips/P-JAK2-2.scn
- 4、IL-6 knockout mouse and WT mouse WB strips/P-JAK2-2.tif
- 4、IL-6 knockout mouse and WT mouse WB strips/P-JAK2-3.scn
- 4、IL-6 knockout mouse and WT mouse WB strips/P-JAK2-3.tif
- 4、IL-6 knockout mouse and WT mouse WB strips/P-JAK2-4.scn
- 4、IL-6 knockout mouse and WT mouse WB strips/P-JAK2-4.tif
- 4、IL-6 knockout mouse and WT mouse WB strips/P-JAK2-5.scn
- 4、IL-6 knockout mouse and WT mouse WB strips/P-JAK2-5.tif
- 4、IL-6 knockout mouse and WT mouse WB strips/P-JAK2-6.scn
- 4、IL-6 knockout mouse and WT mouse WB strips/P-JAK2-6.tif
- 4、IL-6 knockout mouse and WT mouse WB strips/STAT1-1.scn
- 4、IL-6 knockout mouse and WT mouse WB strips/STAT1-1.tif
- 4、IL-6 knockout mouse and WT mouse WB strips/STAT1-2.scn
- 4、IL-6 knockout mouse and WT mouse WB strips/STAT1-2.tif
- 4、IL-6 knockout mouse and WT mouse WB strips/STAT1-3.scn
- 4、IL-6 knockout mouse and WT mouse WB strips/STAT1-3.tif
- 4、IL-6 knockout mouse and WT mouse WB strips/STAT1-4.scn
- 4、IL-6 knockout mouse and WT mouse WB strips/STAT1-4.tif
- 4、IL-6 knockout mouse and WT mouse WB strips/STAT1-5.scn
- 4、IL-6 knockout mouse and WT mouse WB strips/STAT1-5.tif
- 4、IL-6 knockout mouse and WT mouse WB strips/STAT1-6.scn
- 4、IL-6 knockout mouse and WT mouse WB strips/STAT1-6.tif
- 4、IL-6 knockout mouse and WT mouse WB strips/STAT1-7.scn
- 4、IL-6 knockout mouse and WT mouse WB strips/STAT1-7.tif
- 4、IL-6 knockout mouse and WT mouse WB strips/STAT3-1.scn
- 4、IL-6 knockout mouse and WT mouse WB strips/STAT3-1.tif
- 4、IL-6 knockout mouse and WT mouse WB strips/STAT3-2.scn
- 4、IL-6 knockout mouse and WT mouse WB strips/STAT3-2.tif
- 4、IL-6 knockout mouse and WT mouse WB strips/STAT3-3.scn
- 4、IL-6 knockout mouse and WT mouse WB strips/STAT3-3.tif
- 4、IL-6 knockout mouse and WT mouse WB strips/STAT3-4.scn
- 4、IL-6 knockout mouse and WT mouse WB strips/STAT3-4.tif
- 4、IL-6 knockout mouse and WT mouse WB strips/STAT3-5.scn
- 4、IL-6 knockout mouse and WT mouse WB strips/STAT3-5.tif
- 4、IL-6 knockout mouse and WT mouse WB strips/STAT3-6.scn
- 4、IL-6 knockout mouse and WT mouse WB strips/STAT3-6.tif
- 4、IL-6 knockout mouse and WT mouse WB strips/STAT3-7.scn
- 4、IL-6 knockout mouse and WT mouse WB strips/STAT3-7.tif
- 4、IL-6 knockout mouse and WT mouse WB strips/p-JAK2-1.scn
- 4、IL-6 knockout mouse and WT mouse WB strips/p-JAK2-1.tif
- 4、IL-6 knockout mouse and WT mouse WB strips/p-STAT1-1.scn
- 4、IL-6 knockout mouse and WT mouse WB strips/p-STAT1-1.tif
- 4、IL-6 knockout mouse and WT mouse WB strips/p-STAT1-2.scn
- 4、IL-6 knockout mouse and WT mouse WB strips/p-STAT1-2.tif
- 4、IL-6 knockout mouse and WT mouse WB strips/p-STAT3-1.scn
- 4、IL-6 knockout mouse and WT mouse WB strips/p-STAT3-1.tif
- 4、IL-6 knockout mouse and WT mouse WB strips/p-STAT3-15-1.scn
- 4、IL-6 knockout mouse and WT mouse WB strips/p-STAT3-15-1.tif
- 4、IL-6 knockout mouse and WT mouse WB strips/p-STAT3-2.scn
- 4、IL-6 knockout mouse and WT mouse WB strips/p-STAT3-2.tif
- 4、IL-6 knockout mouse and WT mouse WB strips/p-STAT3-3.scn
- 4、IL-6 knockout mouse and WT mouse WB strips/p-STAT3-3.tif
- 4、IL-6 knockout mouse and WT mouse WB strips/p-STAT3-4.scn
- 4、IL-6 knockout mouse and WT mouse WB strips/p-STAT3-4.tif
- 4、IL-6 knockout mouse and WT mouse WB strips/p-STAT3-5.scn
- 4、IL-6 knockout mouse and WT mouse WB strips/p-STAT3-5.tif
