# Supplementary material for: The role and impact of the IL-6 mediated JAK2-STAT1/3 signaling pathway in the pathogenesis of gout
Source: Front Pharmacol. 2025 Mar 18;16:1480844. doi: 10.3389/fphar.2025.1480844 (PMC11959054; doi:10.3389/fphar.2025.1480844)
Supplement: Supplementary file 9 [file DataSheet5.zip]

Archive with 65 entries (64 files):
- 1、WB bands of human blood (AGIGHC)/
- 1、WB bands of human blood (AGIGHC)/GAPDH-1.scn
- 1、WB bands of human blood (AGIGHC)/GAPDH-1.tif
- 1、WB bands of human blood (AGIGHC)/GAPDH-2.scn
- 1、WB bands of human blood (AGIGHC)/GAPDH-2.tif
- 1、WB bands of human blood (AGIGHC)/GAPDH-3.scn
- 1、WB bands of human blood (AGIGHC)/GAPDH-3.tif
- 1、WB bands of human blood (AGIGHC)/GAPDH-4.scn
- 1、WB bands of human blood (AGIGHC)/GAPDH-4.tif
- 1、WB bands of human blood (AGIGHC)/IL-1β-1.scn
- 1、WB bands of human blood (AGIGHC)/IL-1β-1.tif
- 1、WB bands of human blood (AGIGHC)/IL-1β-2.scn
- 1、WB bands of human blood (AGIGHC)/IL-1β-2.tif
- 1、WB bands of human blood (AGIGHC)/IL-1β-3.scn
- 1、WB bands of human blood (AGIGHC)/IL-1β-3.tif
- 1、WB bands of human blood (AGIGHC)/JAK2-1.scn
- 1、WB bands of human blood (AGIGHC)/JAK2-1.tif
- 1、WB bands of human blood (AGIGHC)/JAK2-2.scn
- 1、WB bands of human blood (AGIGHC)/JAK2-2.tif
- 1、WB bands of human blood (AGIGHC)/JAK2-3.scn
- 1、WB bands of human blood (AGIGHC)/JAK2-3.tif
- 1、WB bands of human blood (AGIGHC)/JAK2-4.scn
- 1、WB bands of human blood (AGIGHC)/JAK2-4.tif
- 1、WB bands of human blood (AGIGHC)/P-JAK2-4.scn
- 1、WB bands of human blood (AGIGHC)/P-JAK2-4.tif
- 1、WB bands of human blood (AGIGHC)/STAT1-1.scn
- 1、WB bands of human blood (AGIGHC)/STAT1-1.tif
- 1、WB bands of human blood (AGIGHC)/STAT1-2.scn
- 1、WB bands of human blood (AGIGHC)/STAT1-2.tif
- 1、WB bands of human blood (AGIGHC)/STAT1-3.scn
- 1、WB bands of human blood (AGIGHC)/STAT1-3.tif
- 1、WB bands of human blood (AGIGHC)/STAT1-4.scn
- 1、WB bands of human blood (AGIGHC)/STAT1-4.tif
- 1、WB bands of human blood (AGIGHC)/STAT3-1.scn
- 1、WB bands of human blood (AGIGHC)/STAT3-1.tif
- 1、WB bands of human blood (AGIGHC)/STAT3-2.scn
- 1、WB bands of human blood (AGIGHC)/STAT3-2.tif
- 1、WB bands of human blood (AGIGHC)/STAT3-3.scn
- 1、WB bands of human blood (AGIGHC)/STAT3-3.tif
- 1、WB bands of human blood (AGIGHC)/STAT3-4.scn
- 1、WB bands of human blood (AGIGHC)/STAT3-4.tif
- 1、WB bands of human blood (AGIGHC)/STAT3-5.scn
- 1、WB bands of human blood (AGIGHC)/STAT3-5.tif
- 1、WB bands of human blood (AGIGHC)/p-JAK2-1.scn
- 1、WB bands of human blood (AGIGHC)/p-JAK2-1.tif
- 1、WB bands of human blood (AGIGHC)/p-JAK2-2.scn
- 1、WB bands of human blood (AGIGHC)/p-JAK2-2.tif
- 1、WB bands of human blood (AGIGHC)/p-JAK2-3.scn
- 1、WB bands of human blood (AGIGHC)/p-JAK2-3.tif
- 1、WB bands of human blood (AGIGHC)/p-STAT1-1.scn
- 1、WB bands of human blood (AGIGHC)/p-STAT1-1.tif
- 1、WB bands of human blood (AGIGHC)/p-STAT1-2.scn
- 1、WB bands of human blood (AGIGHC)/p-STAT1-2.tif
- 1、WB bands of human blood (AGIGHC)/p-STAT1-3.scn
- 1、WB bands of human blood (AGIGHC)/p-STAT1-3.tif
- 1、WB bands of human blood (AGIGHC)/p-STAT1-4.scn
- 1、WB bands of human blood (AGIGHC)/p-STAT1-4.tif
- 1、WB bands of human blood (AGIGHC)/p-STAT3-1.scn
- 1、WB bands of human blood (AGIGHC)/p-STAT3-1.tif
- 1、WB bands of human blood (AGIGHC)/p-STAT3-2.scn
- 1、WB bands of human blood (AGIGHC)/p-STAT3-2.tif
- 1、WB bands of human blood (AGIGHC)/p-STAT3-3.scn
- 1、WB bands of human blood (AGIGHC)/p-STAT3-3.tif
- 1、WB bands of human blood (AGIGHC)/p-STAT3-4.scn
- 1、WB bands of human blood (AGIGHC)/p-STAT3-4.tif
