# Supplementary material for: The role and impact of the IL-6 mediated JAK2-STAT1/3 signaling pathway in the pathogenesis of gout
Source: Front Pharmacol. 2025 Mar 18;16:1480844. doi: 10.3389/fphar.2025.1480844 (PMC11959054; doi:10.3389/fphar.2025.1480844)
Supplement: Supplementary file 10 [file DataSheet7.zip]

Archive with 87 entries (86 files):
- 3、WB bands from THP-1 cell gout model/
- 3、WB bands from THP-1 cell gout model/GAPDH-1-1.tif
- 3、WB bands from THP-1 cell gout model/GAPDH-1.tif
- 3、WB bands from THP-1 cell gout model/GAPDH-2.scn
- 3、WB bands from THP-1 cell gout model/GAPDH-2.tif
- 3、WB bands from THP-1 cell gout model/GAPDH-3.scn
- 3、WB bands from THP-1 cell gout model/GAPDH-3.tif
- 3、WB bands from THP-1 cell gout model/GAPDH-4.scn
- 3、WB bands from THP-1 cell gout model/GAPDH-4.tif
- 3、WB bands from THP-1 cell gout model/GAPDH-5.scn
- 3、WB bands from THP-1 cell gout model/GAPDH-5.tif
- 3、WB bands from THP-1 cell gout model/IL-1β-1.scn
- 3、WB bands from THP-1 cell gout model/IL-1β-1.tif
- 3、WB bands from THP-1 cell gout model/IL-1β-2.scn
- 3、WB bands from THP-1 cell gout model/IL-1β-2.tif
- 3、WB bands from THP-1 cell gout model/IL-1β-3.scn
- 3、WB bands from THP-1 cell gout model/IL-1β-3.tif
- 3、WB bands from THP-1 cell gout model/IL-1β-4.scn
- 3、WB bands from THP-1 cell gout model/IL-1β-4.tif
- 3、WB bands from THP-1 cell gout model/IL-1β-5.scn
- 3、WB bands from THP-1 cell gout model/IL-1β-5.tif
- 3、WB bands from THP-1 cell gout model/IL6-1-1.scn
- 3、WB bands from THP-1 cell gout model/IL6-1-1.tif
- 3、WB bands from THP-1 cell gout model/IL6-2.scn
- 3、WB bands from THP-1 cell gout model/IL6-2.tif
- 3、WB bands from THP-1 cell gout model/IL6-3.scn
- 3、WB bands from THP-1 cell gout model/IL6-3.tif
- 3、WB bands from THP-1 cell gout model/IL6-4.scn
- 3、WB bands from THP-1 cell gout model/IL6-4.tif
- 3、WB bands from THP-1 cell gout model/IL6-5.scn
- 3、WB bands from THP-1 cell gout model/IL6-5.tif
- 3、WB bands from THP-1 cell gout model/JAK2-1.scn
- 3、WB bands from THP-1 cell gout model/JAK2-1.tif
- 3、WB bands from THP-1 cell gout model/JAK2-2.scn
- 3、WB bands from THP-1 cell gout model/JAK2-2.tif
- 3、WB bands from THP-1 cell gout model/JAK2-3.scn
- 3、WB bands from THP-1 cell gout model/JAK2-3.tif
- 3、WB bands from THP-1 cell gout model/JAK2-4.scn
- 3、WB bands from THP-1 cell gout model/JAK2-4.tif
- 3、WB bands from THP-1 cell gout model/JAK2-5.scn
- 3、WB bands from THP-1 cell gout model/JAK2-5.tif
- 3、WB bands from THP-1 cell gout model/STAT1-1.scn
- 3、WB bands from THP-1 cell gout model/STAT1-1.tif
- 3、WB bands from THP-1 cell gout model/STAT1-2.scn
- 3、WB bands from THP-1 cell gout model/STAT1-2.tif
- 3、WB bands from THP-1 cell gout model/STAT1-3.scn
- 3、WB bands from THP-1 cell gout model/STAT1-3.tif
- 3、WB bands from THP-1 cell gout model/STAT1-4.scn
- 3、WB bands from THP-1 cell gout model/STAT1-4.tif
- 3、WB bands from THP-1 cell gout model/STAT1-5.scn
- 3、WB bands from THP-1 cell gout model/STAT1-5.tif
- 3、WB bands from THP-1 cell gout model/STAT3-1.scn
- 3、WB bands from THP-1 cell gout model/STAT3-1.tif
- 3、WB bands from THP-1 cell gout model/STAT3-2.scn
- 3、WB bands from THP-1 cell gout model/STAT3-2.tif
- 3、WB bands from THP-1 cell gout model/STAT3-3.scn
- 3、WB bands from THP-1 cell gout model/STAT3-3.tif
- 3、WB bands from THP-1 cell gout model/STAT3-4.scn
- 3、WB bands from THP-1 cell gout model/STAT3-4.tif
- 3、WB bands from THP-1 cell gout model/p-JAK2-1.scn
- 3、WB bands from THP-1 cell gout model/p-JAK2-1.tif
- 3、WB bands from THP-1 cell gout model/p-JAK2-2.scn
- 3、WB bands from THP-1 cell gout model/p-JAK2-2.tif
- 3、WB bands from THP-1 cell gout model/p-JAK2-3.scn
- 3、WB bands from THP-1 cell gout model/p-JAK2-3.tif
- 3、WB bands from THP-1 cell gout model/p-JAK2-4.scn
- 3、WB bands from THP-1 cell gout model/p-JAK2-4.tif
- 3、WB bands from THP-1 cell gout model/p-JAK2-5.scn
- 3、WB bands from THP-1 cell gout model/p-JAK2-5.tif
- 3、WB bands from THP-1 cell gout model/p-STAT1-1.scn
- 3、WB bands from THP-1 cell gout model/p-STAT1-1.tif
- 3、WB bands from THP-1 cell gout model/p-STAT1-2.scn
- 3、WB bands from THP-1 cell gout model/p-STAT1-2.tif
- 3、WB bands from THP-1 cell gout model/p-STAT1-3.scn
- 3、WB bands from THP-1 cell gout model/p-STAT1-3.tif
- 3、WB bands from THP-1 cell gout model/p-STAT1-4.scn
- 3、WB bands from THP-1 cell gout model/p-STAT1-4.tif
- 3、WB bands from THP-1 cell gout model/p-STAT1-5.scn
- 3、WB bands from THP-1 cell gout model/p-STAT1-5.tif
- 3、WB bands from THP-1 cell gout model/p-STAT3-1.scn
- 3、WB bands from THP-1 cell gout model/p-STAT3-1.tif
- 3、WB bands from THP-1 cell gout model/p-STAT3-2.scn
- 3、WB bands from THP-1 cell gout model/p-STAT3-2.tif
- 3、WB bands from THP-1 cell gout model/p-STAT3-3.scn
- 3、WB bands from THP-1 cell gout model/p-STAT3-3.tif
- 3、WB bands from THP-1 cell gout model/p-STAT3-4.scn
- 3、WB bands from THP-1 cell gout model/p-STAT3-4.tif
